# Supplementary material for: Iron-catalyzed three-component amino(radio)fluorination of alkenes to unprotected β-(radio)fluoroamines
Source: Nat Commun. 2025 Dec 5;16:10917. doi: 10.1038/s41467-025-65880-z (PMC12680689; doi:10.1038/s41467-025-65880-z)
Supplement: Supplementary file 3 — Supplementary Data [file 41467_2025_65880_MOESM3_ESM.xlsx]

## Sheet: Sheet1
Cartesian coordinates of optimized structures
A
C	-2.75938	1.12053	0.000241
C	-4.16132	0.71151	-0.000176
C	-5.35322	1.4392	-0.000238
C	-6.55071	0.718192	-0.000246
C	-6.55353	-0.691796	-0.000193
C	-5.35897	-1.41762	-0.00016
C	-4.16416	-0.694718	-0.000223
C	-2.76387	-1.10946	-0.000175
C	-1.12337	-2.75757	-0.000219
C	-0.712839	-4.15352	-6e-05
C	-1.44056	-5.3486	-4.2e-05
C	-0.719841	-6.54286	1.7e-05
C	0.693279	-6.54573	6.9e-05
C	1.41892	-5.35447	6.2e-05
C	0.696153	-4.15639	1.2e-05
C	1.11232	-2.76206	1.7e-05
N	-2.37821	2.38368	0.00066
N	-1.95184	0.003936	0.000116
N	-2.38769	-2.37408	-0.000234
N	-0.003865	-1.9533	-0.00026
H	-5.33568	2.53081	-0.000208
H	-7.50366	1.25344	-0.00029
H	-7.50864	-1.22317	-0.000168
H	-5.34573	-2.50929	-0.000109
H	-2.53211	-5.33097	-7.2e-05
H	-1.2537	-7.4966	1.9e-05
H	1.22321	-7.50166	0.000121
H	2.51054	-5.34137	0.000145
C	2.75937	-1.12051	0.000111
C	4.16129	-0.711487	3.7e-05
C	5.35318	-1.43922	0.000132
C	6.55068	-0.718261	4.7e-05
C	6.55354	0.691736	-0.000174
C	5.359	1.41759	-0.000299
C	4.16415	0.694742	-0.00017
C	2.76388	1.10948	-0.000187
C	1.12334	2.75754	-9e-06
C	0.712851	4.15352	-4.9e-05
C	1.44057	5.34859	-0.000516
C	0.719878	6.54286	-0.000473
C	-0.693256	6.54575	9e-06
C	-1.41889	5.3545	0.000433
C	-0.696143	4.15639	0.000409
C	-1.11234	2.76209	0.00062
N	2.37821	-2.38363	0.000239
N	1.95182	-0.003848	-0.000111
N	2.38773	2.37415	-0.000187
N	0.003899	1.9533	0.000439
H	5.33557	-2.53082	0.000294
H	7.50362	-1.25354	0.000154
H	7.50866	1.22309	-0.000255
H	5.34584	2.50926	-0.000484
H	2.53212	5.33096	-0.000903
H	1.25376	7.49658	-0.000815
H	-1.22318	7.50167	5.5e-05
H	-2.51051	5.3414	0.000789
Fe	-1.8e-05	-3.5e-05	0.000211
5A
C	-2.80165	1.13151	2.9e-05
C	-4.208	0.71606	-2.3e-05
C	-5.40155	1.43955	7.9e-05
C	-6.60027	0.719046	0.000236
C	-6.60337	-0.689688	0.000333
C	-5.40782	-1.41545	0.00024
C	-4.21111	-0.697188	7.1e-05
C	-2.80661	-1.11885	0.000307
C	-1.13501	-2.79155	-6.8e-05
C	-0.716914	-4.19223	3.7e-05
C	-1.44071	-5.38828	0.000603
C	-0.720633	-6.58435	0.000651
C	0.690723	-6.5876	0.000136
C	1.41638	-5.3949	-0.000431
C	0.69819	-4.19547	-0.000473
C	1.12272	-2.79672	-0.000862
N	-2.38871	2.39326	-0.000149
N	-2.01998	0.004585	0.000442
N	-2.39927	-2.38247	0.000282
N	-0.004389	-2.01063	-0.000707
H	-5.38545	2.53132	-3.1e-05
H	-7.55277	1.25511	0.000335
H	-7.55823	-1.22153	0.000526
H	-5.39646	-2.50728	0.000324
H	-2.53242	-5.37164	0.001005
H	-1.25564	-7.53745	0.001113
H	1.22131	-7.54317	0.000202
H	2.50815	-5.38345	-0.000819
C	2.80164	-1.13139	-0.000839
C	4.20797	-0.716021	-0.000223
C	5.4015	-1.43959	-0.000123
C	6.60024	-0.719163	0.000476
C	6.6034	0.689591	0.001038
C	5.40792	1.41541	0.001005
C	4.21114	0.697236	0.000324
C	2.80668	1.11893	-6.6e-05
C	1.13508	2.79162	0.000215
C	0.716946	4.19226	4e-06
C	1.44069	5.38836	6e-05
C	0.720554	6.58438	-4.4e-05
C	-0.690815	6.58758	-0.000258
C	-1.41642	5.39486	-0.000356
C	-0.698166	4.19546	-0.000201
C	-1.12261	2.79671	-4.1e-05
N	2.38872	-2.39323	-0.00108
N	2.01999	-0.004513	-0.000775
N	2.3993	2.38253	0.000254
N	0.004429	2.01064	0.000219
H	5.38527	-2.53136	-0.000553
H	7.55274	-1.25524	0.000518
H	7.5583	1.22137	0.001508
H	5.39663	2.50725	0.001424
H	2.5324	5.37178	0.000224
H	1.25551	7.53752	3.5e-05
H	-1.22142	7.54314	-0.000365
H	-2.50819	5.38332	-0.000531
Fe	-4.1e-05	-6.4e-05	-0.000205
4-NO2-BzONH3-OTf
O	-0.292815	-0.460186	-0.501342
C	-1.04686	0.669435	-0.411567
O	-0.564645	1.77457	-0.472991
N	1.09899	-0.221017	-0.619901
H	1.37936	-0.604324	-1.52916
H	1.21692	0.802909	-0.666901
H	2.14041	-0.895855	0.444298
C	4.56766	0.81811	0.340006
S	4.21266	-0.97742	-0.070194
F	5.53285	1.27098	-0.446372
F	3.45354	1.53439	0.120981
F	4.92289	0.949852	1.60779
O	2.99385	-1.23331	0.914709
O	5.3539	-1.757	0.354369
O	3.73582	-0.957023	-1.45385
C	-2.49157	0.360974	-0.22804
C	-2.97313	-0.955657	-0.13298
C	-3.37787	1.44794	-0.150982
C	-4.33718	-1.18578	0.036055
H	-2.27988	-1.7951	-0.18967
C	-4.74231	1.22658	0.018055
H	-2.97956	2.46123	-0.224973
C	-5.19767	-0.089651	0.108103
H	-4.74512	-2.19307	0.113327
H	-5.45649	2.04691	0.081655
N	-6.65251	-0.332949	0.287637
O	-7.37875	0.643568	0.353368
O	-7.02155	-1.49249	0.356598
HF
F	0	0	0.092479
H	0	0	-0.832312
Et3N
N	-0.000113	0.000548	0.062974
C	0.664386	1.24074	0.454728
C	-1.40637	-0.044055	0.455786
C	0.741176	-1.195	0.456309
C	1.834	1.61132	-0.455842
C	-2.31424	0.779563	-0.456349
C	0.481211	-2.39282	-0.456021
H	1.00452	1.19912	1.51614
H	-0.075054	2.05526	0.413597
H	-1.5396	0.275095	1.51625
H	-1.74107	-1.09217	0.418625
H	0.530794	-1.46972	1.51669
H	1.8164	-0.961563	0.419706
H	2.28667	2.56543	-0.14028
H	1.48805	1.71094	-1.49652
H	2.62859	0.848498	-0.439286
H	-3.36634	0.694681	-0.139019
H	-2.22887	0.426776	-1.49601
H	-2.05193	1.84942	-0.444057
H	1.08003	-3.26205	-0.138736
H	0.744387	-2.14239	-1.49557
H	-0.576769	-2.69969	-0.444019
INT1
N	-0.063025	-0.129395	0.32583
C	-1.12362	-1.02815	0.23462
C	1.2552	-0.665706	0.631539
C	-0.273036	1.29306	0.536572
C	-2.42634	-0.640506	-0.388165
C	1.99963	-1.18755	-0.599865
C	0.468282	2.17183	-0.473758
H	-0.808963	-2.07327	0.170467
H	1.15856	-1.47724	1.37915
H	1.85136	0.123849	1.11832
H	0.031442	1.57621	1.5667
H	-1.3496	1.50138	0.4741
H	-3.07568	-1.52494	-0.474222
H	-2.30987	-0.214026	-1.40925
H	-2.99238	0.109018	0.197062
H	2.97647	-1.61513	-0.318956
H	2.16881	-0.379428	-1.32879
H	1.41407	-1.97428	-1.10134
H	0.278466	3.2393	-0.273786
H	0.14009	1.94336	-1.50015
H	1.55769	2.01307	-0.425774
Et3N-HF
H	-2.05084	-0.218471	-0.729169
C	-1.29456	0.576435	-0.802912
H	-1.25633	0.87145	-1.87246
F	-0.000966	-0.001018	2.18446
H	-0.000927	-0.000153	1.20585
N	0.000173	0.000535	-0.389062
C	0.149772	-1.4089	-0.801616
H	0.836862	1.88667	-0.722845
C	1.14656	0.834381	-0.800765
H	-0.120052	-1.52383	-1.87236
H	1.38184	0.657358	-1.87119
H	1.21591	-1.6666	-0.722973
C	-0.648192	-2.37256	0.074976
H	-1.73506	-2.23092	-0.032076
H	-0.423204	-3.41433	-0.201617
H	-0.391214	-2.21473	1.13284
C	-1.73222	1.74624	0.076625
H	-1.06361	2.61558	-0.023518
H	-2.74489	2.07552	-0.203498
H	-1.72956	1.4405	1.13329
C	2.37947	0.625158	0.076713
H	2.79912	-0.387565	-0.028561
H	3.17007	1.33955	-0.200845
H	2.11437	0.77083	1.1343
Et3N+-HF
H	-0.446434	-1.71201	1.40427
H	-1.79426	-0.619055	0.989524
C	-0.861998	-1.06362	0.618455
N	0.100424	-0.006426	0.361656
H	1.75988	0.118063	1.57285
C	1.51801	-0.291082	0.568577
C	-0.294352	1.29152	-0.172804
H	1.62431	-1.38311	0.645841
H	0.018221	1.29125	-1.23769
H	0.355761	2.04097	0.31241
C	2.46711	0.284438	-0.480957
H	2.48395	1.38293	-0.488309
H	3.48447	-0.058807	-0.243936
H	2.21164	-0.079364	-1.4878
C	-1.76305	1.66238	-0.042311
H	-1.89738	2.67107	-0.459018
H	-2.42151	0.985214	-0.604961
H	-2.08602	1.69288	1.00916
C	-1.12909	-1.88333	-0.663362
H	-0.205543	-2.34786	-1.03916
H	-1.84391	-2.68168	-0.415562
H	-1.56587	-1.25738	-1.45481
H2O
O	0	0	0.120199
H	0	0.757089	-0.480796
H	0	-0.757089	-0.480796
Styrene
C	-0.516782	-0.223822	-1.2e-05
C	0.408997	-1.28486	8e-06
C	-0.010992	1.09236	-3e-05
C	1.78541	-1.0462	3.4e-05
C	1.36194	1.33255	-1.7e-05
C	2.2686	0.264686	9e-06
C	-1.95837	-0.531441	-5.2e-05
C	-2.98082	0.337001	6.1e-05
H	0.038951	-2.31426	2.2e-05
H	-0.700097	1.93968	-5e-05
H	2.48266	-1.88809	6.5e-05
H	1.73084	2.36164	-2.7e-05
H	3.34462	0.45617	0
H	-2.19519	-1.60224	-0.000205
H	-4.01523	-0.015282	-1.5e-05
H	-2.83443	1.42078	0.000205
4-NO2-BzOH
O	-3.48296	1.13596	0.000473
C	-2.85344	0.105436	7.2e-05
O	-3.43703	-1.1091	-0.000216
H	-4.39813	-0.962751	0.000116
C	-1.35884	0.031375	-0.000122
C	-0.673259	-1.19411	-2.1e-05
C	-0.64403	1.23968	-0.000274
C	0.720705	-1.21434	1.1e-05
H	-1.23624	-2.12781	5e-05
C	0.748537	1.23128	-0.000276
H	-1.20115	2.17813	-0.000365
C	1.40763	0.000363	-7.7e-05
H	1.2834	-2.14729	7.6e-05
H	1.3317	2.15156	-0.000373
N	2.89165	-0.017318	3.6e-05
O	3.44078	-1.10627	0.000156
O	3.4661	1.05832	0.000133
O2
O	0	0	0.599984
O	0	0	-0.599984
HNEt2
H	-1.82319	1.48565	-0.223682
C	-1.31788	0.602518	0.20264
H	-1.35362	0.728632	1.31071
N	0.046233	0.585021	-0.310297
H	0.615054	-1.31687	0.337106
C	0.974273	-0.275743	0.406955
H	1.01624	-0.044746	1.49838
C	-2.10963	-0.648088	-0.180888
H	-1.68536	-1.55737	0.274276
H	-3.15489	-0.567918	0.158711
H	-2.10172	-0.783152	-1.27401
C	2.37597	-0.191717	-0.188037
H	2.78235	0.831331	-0.103806
H	3.07126	-0.868472	0.333048
H	2.35731	-0.458292	-1.25635
H	0.416551	1.53425	-0.326336
CH3CHO
C	0.235893	0.396209	8e-06
C	-1.16931	-0.148448	1.6e-05
H	0.300682	1.51964	7.4e-05
H	-1.71352	0.225884	0.884496
H	-1.15506	-1.24735	0.000944
H	-1.71264	0.224399	-0.885644
O	1.23513	-0.276143	-2e-06
TS1
C	-2.49184	-2.18899	-0.274946
C	-3.90952	-2.4178	-0.003589
C	-4.66469	-3.58251	0.150665
C	-6.03023	-3.43902	0.411659
C	-6.6251	-2.16434	0.515502
C	-5.86789	-1.00015	0.361362
C	-4.50338	-1.14598	0.101011
C	-3.43246	-0.174804	-0.107438
C	-2.65524	2.01295	-0.222896
C	-2.87461	3.45598	-0.163405
C	-4.0191	4.22372	0.064113
C	-3.87839	5.61388	0.0539
C	-2.62531	6.21705	-0.181264
C	-1.48203	5.44679	-0.411614
C	-1.62399	4.05746	-0.397239
C	-0.672575	2.96627	-0.594433
N	-1.61669	-3.16617	-0.420028
N	-2.2549	-0.837035	-0.341092
N	-3.62516	1.13196	-0.052293
N	-1.32923	1.76236	-0.47579
H	-4.19193	-4.5632	0.068196
H	-6.65217	-4.32904	0.53828
H	-7.69615	-2.09031	0.720597
H	-6.31245	-0.006037	0.440064
H	-4.98169	3.74054	0.242956
H	-4.75134	6.2477	0.229674
H	-2.5512	7.30769	-0.18397
H	-0.507033	5.90152	-0.597967
C	1.46745	2.17938	-1.07025
C	2.87327	2.40825	-1.37697
C	3.63489	3.57487	-1.50261
C	4.99303	3.43461	-1.79399
C	5.57861	2.16014	-1.96073
C	4.81823	0.995829	-1.83968
C	3.45817	1.13623	-1.54406
C	2.39331	0.164544	-1.33273
C	1.62814	-2.02666	-1.16619
C	1.85236	-3.46741	-1.18311
C	2.99168	-4.24155	-1.42157
C	2.85907	-5.62965	-1.34558
C	1.61698	-6.22767	-1.04221
C	0.478418	-5.45333	-0.807522
C	0.612529	-4.06387	-0.88007
C	-0.337157	-2.97161	-0.691777
N	0.605493	3.16032	-0.857331
N	1.22304	0.826343	-1.03735
N	2.58589	-1.14319	-1.38925
N	0.311822	-1.7715	-0.858742
H	3.16905	4.55404	-1.37454
H	5.61803	4.32536	-1.89828
H	6.64483	2.08919	-2.19059
H	5.25537	0.003476	-1.9678
H	3.94466	-3.76363	-1.65747
H	3.72856	-6.26727	-1.52489
H	1.54879	-7.31752	-0.992131
H	-0.4886	-5.903	-0.573632
Fe	-0.483774	-0.007275	-0.527922
N	2.68378	0.132426	2.90818
C	2.9403	1.43701	2.30135
H	3.76933	1.91269	2.85269
H	3.29291	1.26821	1.27314
C	2.62146	0.06664	4.3625
H	2.39452	1.07377	4.74567
H	1.77941	-0.575699	4.66133
C	2.16362	-0.882205	2.09052
H	0.977055	-0.552599	1.83009
H	2.60784	-0.808784	1.08812
C	2.13142	-2.30939	2.60019
H	1.6659	-2.94203	1.83014
H	3.14386	-2.705	2.7918
H	1.53651	-2.42254	3.51922
C	3.92833	-0.441826	4.97961
H	4.77509	0.198151	4.68585
H	3.85778	-0.435551	6.07884
H	4.14767	-1.46928	4.65411
C	1.70391	2.34634	2.28642
H	1.39967	2.62976	3.30654
H	1.92166	3.2653	1.72326
H	0.862882	1.82814	1.80768
F	-0.192104	-0.12097	1.49859
INT2
N	-0.213229	0.011067	0.055679
C	1.15697	-0.418099	0.117518
C	-1.11368	-0.99901	-0.509599
C	-0.434298	1.36077	-0.468842
C	1.98321	0.341264	1.1565
C	-1.55376	-2.04608	0.512414
C	-1.60041	2.0646	0.223296
H	1.13892	-1.48324	0.42064
H	-0.649683	-1.48636	-1.39123
H	-2.00979	-0.483854	-0.888559
H	-0.59441	1.34082	-1.5662
H	0.480903	1.95185	-0.324293
H	3.00581	-0.068084	1.20693
H	1.5222	0.246601	2.15092
H	2.0643	1.40878	0.9042
H	-2.23908	-2.77765	0.053386
H	-2.06702	-1.56424	1.35955
H	-0.696753	-2.60787	0.917902
H	-1.7534	3.07483	-0.191005
H	-1.40977	2.15162	1.30467
H	-2.54322	1.50777	0.096393
O	1.74506	-0.30964	-1.1857
H	2.65498	-0.63202	-1.14512
TS2
N	0.007582	0.394536	-0.11405
C	-0.82862	-1.14563	0.061515
C	-0.794772	1.6302	-0.191451
C	1.05707	0.274536	-1.15674
C	-1.69558	-1.3195	-1.17192
C	-1.70507	1.83326	1.01446
C	2.3422	0.997391	-0.768241
H	-1.43065	-0.862979	0.953999
H	-1.37768	1.59763	-1.12606
H	-0.102589	2.48514	-0.280698
H	0.64334	0.643238	-2.10877
H	1.25528	-0.803167	-1.25617
H	-2.25422	-2.26071	-1.05513
H	-1.07101	-1.41524	-2.07271
H	-2.42144	-0.50217	-1.30564
H	-2.17517	2.8268	0.959856
H	-1.13399	1.77885	1.95523
H	-2.50869	1.08444	1.06036
H	3.10972	0.851202	-1.54367
H	2.71455	0.578029	0.179181
H	2.19459	2.08274	-0.643827
O	0.102291	-2.02549	0.2447
H	0.850586	-1.50164	1.19556
F	1.34203	-0.787566	1.82284
H	0.506336	0.32653	0.797873
1B
C	2.04702	2.15002	1.80022
C	2.17494	3.59772	1.69801
C	3.28723	4.43741	1.59806
C	3.0501	5.80771	1.47216
C	1.73628	6.32398	1.44737
C	0.626076	5.48311	1.54805
C	0.865832	4.11256	1.67313
C	-0.030112	2.9669	1.76158
C	-2.16401	2.04501	1.75925
C	-3.61227	2.17206	1.65307
C	-4.4489	3.28022	1.49982
C	-5.81975	3.04042	1.38263
C	-6.33928	1.72833	1.41756
C	-5.50099	0.622025	1.57034
C	-4.13015	0.864283	1.68784
C	-2.98613	-0.029957	1.81456
N	3.08396	1.33462	1.78879
N	0.71277	1.81268	1.85449
N	-1.34489	3.07822	1.71911
N	-1.83014	0.714798	1.86842
H	4.29591	4.02167	1.60533
H	3.89459	6.49673	1.38863
H	1.58976	7.40237	1.34491
H	-0.395736	5.86427	1.51616
H	-4.0307	4.28708	1.45908
H	-6.50639	3.88181	1.25813
H	-7.4177	1.57969	1.31881
H	-5.88448	-0.399398	1.58251
C	-2.06209	-2.16162	1.86075
C	-2.18802	-3.60805	1.73335
C	-3.29686	-4.44413	1.57949
C	-3.05587	-5.81082	1.42445
C	-1.74162	-6.32649	1.41982
C	-0.634639	-5.48876	1.57084
C	-0.878217	-4.12227	1.7294
C	0.014888	-2.97706	1.8574
C	2.14927	-2.05085	1.83804
C	3.59558	-2.18414	1.70407
C	4.42639	-3.29653	1.55221
C	5.79463	-3.06183	1.39702
C	6.31643	-1.75044	1.39175
C	5.48336	-0.639389	1.54118
C	4.11594	-0.87692	1.69848
C	2.97364	0.019752	1.82698
N	-3.09797	-1.34446	1.81655
N	-0.7325	-1.82623	1.95849
N	1.32888	-3.08489	1.81474
N	1.81995	-0.719841	1.92871
H	-4.30521	-4.02763	1.5656
H	-3.89751	-6.49692	1.29875
H	-1.59194	-7.40154	1.29032
H	0.387906	-5.86906	1.55013
H	4.00546	-4.30307	1.53999
H	6.47675	-3.90689	1.27246
H	7.39224	-1.60566	1.2631
H	5.86843	0.381317	1.52001
Fe	-0.011088	-0.00791	1.72194
C	-0.046864	2.98196	-1.75236
C	-0.972329	4.10375	-1.66189
C	-0.768574	5.4797	-1.53251
C	-1.90042	6.29101	-1.42996
C	-3.2004	5.74072	-1.4568
C	-3.40158	4.36513	-1.58715
C	-2.2676	3.55513	-1.68924
C	-2.10209	2.11171	-1.79596
C	-2.97352	-0.041515	-1.83153
C	-4.09212	-0.967976	-1.70562
C	-5.4653	-0.766737	-1.54825
C	-6.26879	-1.89945	-1.39912
C	-5.71257	-3.19667	-1.40417
C	-4.33866	-3.39512	-1.55957
C	-3.53766	-2.26109	-1.71173
C	-2.0954	-2.08987	-1.84539
N	1.26461	3.12705	-1.70918
N	-0.75945	1.80899	-1.84867
N	-3.11779	1.26992	-1.78943
N	-1.80089	-0.750607	-1.93417
H	0.242965	5.88708	-1.49868
H	-1.78212	7.37254	-1.32413
H	-4.06258	6.40723	-1.37139
H	-4.39909	3.92318	-1.59617
H	-5.87692	0.243485	-1.52623
H	-7.34802	-1.78306	-1.27033
H	-6.37212	-4.05939	-1.27921
H	-3.89109	-4.39012	-1.54694
C	0.062308	-2.96082	-1.86579
C	0.984641	-4.08284	-1.73927
C	0.776452	-5.4552	-1.58187
C	1.90471	-6.26408	-1.4304
C	3.20517	-5.71452	-1.43311
C	3.41077	-4.34192	-1.58696
C	2.28073	-3.53493	-1.74161
C	2.11745	-2.09206	-1.86688
C	2.98582	0.06275	-1.81481
C	4.10624	0.986025	-1.68615
C	5.48294	0.779288	-1.56968
C	6.29208	1.90665	-1.41321
C	5.73842	3.20466	-1.37339
C	4.36179	3.40889	-1.48952
C	3.5545	2.27973	-1.64681
C	2.11006	2.11546	-1.75249
N	-1.24849	-3.10239	-1.82351
N	0.779782	-1.79108	-1.96493
N	3.13176	-1.24839	-1.82059
N	1.8107	0.777319	-1.86546
H	-0.235957	-5.86163	-1.56202
H	1.78276	-7.34271	-1.3016
H	4.06416	-6.3786	-1.30661
H	4.40789	-3.89924	-1.57089
H	5.89256	-0.231845	-1.58535
H	7.37404	1.78589	-1.31511
H	6.40287	4.0632	-1.24568
H	3.9171	4.40416	-1.44425
Fe	0.011176	0.006951	-1.72243
O	0.000541	-0.148749	-0.000565
3B
C	-2.47284	1.6766	1.71979
C	-3.92425	1.57145	1.64091
C	-4.93211	2.53583	1.56795
C	-6.24997	2.08398	1.4704
C	-6.55082	0.704948	1.45
C	-5.54153	-0.257337	1.52612
C	-4.22405	0.197238	1.62001
C	-2.94832	-0.503801	1.68382
C	-1.69111	-2.45555	1.72203
C	-1.58117	-3.90501	1.63534
C	-2.54028	-4.91119	1.49393
C	-2.08306	-6.22651	1.39492
C	-0.703916	-6.52707	1.43528
C	0.252549	-5.52001	1.57698
C	-0.207354	-4.20425	1.67762
C	0.490818	-2.93091	1.7933
N	-1.83325	2.83001	1.73731
N	-1.92421	0.414152	1.74412
N	-2.84515	-1.81843	1.66586
N	-0.432713	-1.90696	1.83564
H	-4.68152	3.59767	1.57385
H	-7.06628	2.80822	1.40729
H	-7.59419	0.388523	1.37169
H	-5.75621	-1.32669	1.49962
H	-3.60105	-4.66035	1.44929
H	-2.80251	-7.04152	1.28072
H	-0.383321	-7.56868	1.35064
H	1.32234	-5.73375	1.59455
C	2.44977	-1.68179	1.85286
C	3.90008	-1.57602	1.7348
C	4.90246	-2.53464	1.57329
C	6.21456	-2.0765	1.4304
C	6.51337	-0.697516	1.44584
C	5.50805	0.259657	1.60456
C	4.19772	-0.200972	1.7503
C	2.92044	0.49294	1.87942
C	1.65939	2.44805	1.86753
C	1.55926	3.89559	1.73106
C	2.52778	4.89271	1.59036
C	2.08071	6.20506	1.42494
C	0.702556	6.51083	1.3983
C	-0.263677	5.51181	1.53327
C	0.186218	4.19962	1.70055
C	-0.519342	2.9292	1.81152
N	1.80549	-2.83323	1.79878
N	1.90562	-0.427325	1.96119
N	2.81189	1.80854	1.85007
N	0.393234	1.90787	1.93977
H	4.65242	-3.59629	1.54348
H	7.02669	-2.79617	1.29838
H	7.55112	-0.375889	1.32529
H	5.72079	1.32988	1.59841
H	3.58841	4.63641	1.59379
H	2.80775	7.01301	1.30869
H	0.390182	7.54956	1.26288
H	-1.33209	5.72902	1.4934
Fe	-0.010551	-0.001384	1.69326
C	-2.92	-0.537243	-1.7031
C	-3.87769	-1.63301	-1.63681
C	-5.27097	-1.65654	-1.53841
C	-5.88935	-2.90573	-1.45422
C	-5.13446	-4.09877	-1.4694
C	-3.74205	-4.07275	-1.57036
C	-3.12581	-2.8217	-1.65357
C	-1.72665	-2.42516	-1.73341
C	0.537322	-2.93269	-1.7882
C	1.63723	-3.88166	-1.67741
C	1.66767	-5.26954	-1.51945
C	2.9191	-5.8748	-1.38758
C	4.10713	-5.11225	-1.41057
C	4.07407	-3.72515	-1.56802
C	2.82114	-3.12216	-1.70308
C	2.41582	-1.7282	-1.83477
N	-3.27501	0.732391	-1.6774
N	-1.64285	-1.05017	-1.76957
N	-0.731646	-3.29074	-1.73319
N	1.04166	-1.65833	-1.90305
H	-5.83866	-0.72522	-1.51432
H	-6.97778	-2.96525	-1.37257
H	-5.65338	-5.05823	-1.39866
H	-3.14226	-4.98415	-1.5705
H	0.739646	-5.84209	-1.48428
H	2.98421	-6.95833	-1.25874
H	5.06834	-5.62054	-1.29828
H	4.98137	-3.11908	-1.57026
C	2.92455	0.542645	-1.87847
C	3.88363	1.63362	-1.74232
C	5.26967	1.65048	-1.57199
C	5.88304	2.89483	-1.40783
C	5.12939	4.08812	-1.40941
C	3.74248	4.06812	-1.57528
C	3.13267	2.82306	-1.74429
C	1.73624	2.42527	-1.88068
C	-0.531191	2.92708	-1.81404
C	-1.62414	3.88311	-1.69063
C	-1.64506	5.27626	-1.58837
C	-2.88914	5.89183	-1.43569
C	-4.07941	5.13425	-1.38699
C	-4.05583	3.74159	-1.48819
C	-2.80997	3.12849	-1.64011
C	-2.41242	1.72964	-1.73108
N	3.27585	-0.728971	-1.82865
N	1.65625	1.05869	-1.9883
N	0.737307	3.28657	-1.82795
N	-1.04413	1.64884	-1.8514
H	5.83527	0.717643	-1.55046
H	6.96593	2.94894	-1.26882
H	5.64328	5.04297	-1.27139
H	3.14268	4.97951	-1.55691
H	-0.714727	5.8458	-1.612
H	-2.94649	6.97996	-1.34862
H	-5.03484	5.65086	-1.26395
H	-4.96461	3.1402	-1.43647
Fe	0.006391	-0.002266	-1.7091
O	0.276966	0.076721	-0.007301
5B
C	2.76171	-1.11191	1.80256
C	4.15556	-0.698065	1.6947
C	5.34245	-1.42326	1.56847
C	6.52947	-0.697687	1.44261
C	6.52775	0.71353	1.44254
C	5.33894	1.43618	1.56833
C	4.15385	0.708058	1.69464
C	2.759	1.11854	1.8025
C	1.11333	2.75669	1.81349
C	0.698531	4.14626	1.69182
C	1.42382	5.33287	1.55092
C	0.698359	6.51706	1.41287
C	-0.714242	6.51533	1.41293
C	-1.43675	5.32934	1.55105
C	-0.708503	4.14454	1.69188
C	-1.11992	2.75397	1.8136
N	2.38281	-2.37423	1.77825
N	1.95747	0.002347	1.8803
N	2.37708	2.37994	1.77824
N	-0.002319	1.95369	1.91227
H	5.32536	-2.51406	1.55425
H	7.47876	-1.22932	1.33764
H	7.47574	1.24746	1.3375
H	5.31912	2.52693	1.55405
H	2.51452	5.31545	1.53589
H	1.22935	7.46552	1.29754
H	-1.24757	7.46247	1.29764
H	-2.5274	5.30918	1.53617
C	-2.76164	1.11188	1.80278
C	-4.15549	0.698062	1.69489
C	-5.34237	1.42328	1.56862
C	-6.52939	0.697716	1.44267
C	-6.52769	-0.7135	1.44258
C	-5.33889	-1.43617	1.56842
C	-4.1538	-0.708058	1.69479
C	-2.75895	-1.11858	1.80257
C	-1.11328	-2.75673	1.81342
C	-0.698481	-4.1463	1.69169
C	-1.4238	-5.33289	1.55085
C	-0.698357	-6.51709	1.41272
C	0.714244	-6.51536	1.41265
C	1.43678	-5.32938	1.55073
C	0.708554	-4.14458	1.69165
C	1.11998	-2.75401	1.81341
N	-2.38275	2.3742	1.77851
N	-1.95741	-0.002393	1.88045
N	-2.37703	-2.37998	1.77823
N	0.002377	-1.95373	1.91214
H	-5.32529	2.51408	1.55444
H	-7.47867	1.22936	1.33767
H	-7.47568	-1.24742	1.33749
H	-5.31906	-2.52691	1.55412
H	-2.5145	-5.31546	1.53598
H	-1.22936	-7.46554	1.29743
H	1.24756	-7.46251	1.29729
H	2.52743	-5.30925	1.53579
Fe	3.2e-05	-9e-06	1.72253
C	2.74433	1.16552	-1.81702
C	3.43368	2.44306	-1.69176
C	4.78475	2.77068	-1.55306
C	5.1091	4.12173	-1.41351
C	4.1078	5.1169	-1.41025
C	2.75742	4.78662	-1.54566
C	2.43538	3.43491	-1.68748
C	1.16004	2.7378	-1.80762
C	-1.1674	2.7347	-1.80749
C	-2.44458	3.42844	-1.68725
C	-2.77018	4.77929	-1.54525
C	-4.12142	5.10597	-1.40972
C	-5.12009	4.10814	-1.41304
C	-4.79216	2.75798	-1.55275
C	-3.44024	2.43395	-1.69156
C	-2.74751	1.15825	-1.81694
N	3.37175	0.004469	-1.7895
N	1.38819	1.38469	-1.90317
N	-0.004496	3.35826	-1.77362
N	-1.39196	1.38098	-1.90301
H	5.54417	1.98731	-1.54117
H	6.15527	4.41791	-1.30099
H	4.39861	6.16441	-1.29552
H	1.97085	5.54252	-1.52815
H	-1.98559	5.53724	-1.52769
H	-4.41502	6.15269	-1.29484
H	-6.16703	4.40153	-1.30041
H	-5.54949	1.9726	-1.54087
C	-2.74439	-1.16551	-1.81701
C	-3.43373	-2.44306	-1.69175
C	-4.78481	-2.77069	-1.5531
C	-5.10916	-4.12173	-1.4135
C	-4.10785	-5.11689	-1.41012
C	-2.75747	-4.78662	-1.54548
C	-2.43544	-3.4349	-1.68736
C	-1.16009	-2.73779	-1.80747
C	1.16735	-2.73468	-1.80732
C	2.44453	-3.42842	-1.68707
C	2.77015	-4.77926	-1.54505
C	4.1214	-5.10593	-1.40955
C	5.12005	-4.1081	-1.41295
C	4.79211	-2.75795	-1.55271
C	3.44018	-2.43393	-1.69146
C	2.74744	-1.15824	-1.81686
N	-3.37182	-0.004462	-1.78954
N	-1.38825	-1.38468	-1.90311
N	0.004456	-3.35825	-1.77341
N	1.39189	-1.38097	-1.90293
H	-5.54422	-1.98731	-1.5413
H	-6.15533	-4.41791	-1.30101
H	-4.39867	-6.1644	-1.29535
H	-1.9709	-5.54251	-1.52792
H	1.98557	-5.53722	-1.52748
H	4.41501	-6.15264	-1.29466
H	6.167	-4.40147	-1.30035
H	5.54944	-1.97256	-1.54089
Fe	-3e-05	2.2e-05	-1.77971
O	1.8e-05	4.3e-05	0.032776
7B
C	-1.75843	2.40472	-1.895
C	-1.69719	3.85276	-1.73995
C	-2.68938	4.82013	-1.5624
C	-2.27543	6.1425	-1.38987
C	-0.90623	6.48705	-1.39114
C	0.084126	5.51807	-1.56475
C	-0.332268	4.19609	-1.74084
C	0.406614	2.94925	-1.89643
C	2.4025	1.75495	-1.89649
C	3.85069	1.69384	-1.74295
C	4.81815	2.68617	-1.56676
C	6.14074	2.27242	-1.39551
C	6.48542	0.903251	-1.39677
C	5.51634	-0.087243	-1.56899
C	4.19413	0.328955	-1.74371
C	2.94711	-0.410098	-1.89713
N	-2.89047	1.7268	-1.85756
N	-0.482219	1.90672	-2.0094
N	1.72465	2.88705	-1.85933
N	1.90437	0.47865	-2.00948
H	-3.74212	4.53417	-1.54381
H	-3.02196	6.92786	-1.24555
H	-0.620173	7.53232	-1.24803
H	1.14677	5.76498	-1.54838
H	4.53212	3.73889	-1.54826
H	6.92618	3.01907	-1.25226
H	7.53087	0.617335	-1.25469
H	5.76336	-1.14985	-1.55248
C	1.7529	-2.40594	-1.8948
C	1.69169	-3.85388	-1.73923
C	2.68396	-4.8212	-1.56187
C	2.27012	-6.14356	-1.38901
C	0.900916	-6.48815	-1.38985
C	-0.089509	-5.51921	-1.56325
C	0.32677	-4.19722	-1.73955
C	-0.41221	-2.95038	-1.89464
C	-2.40817	-1.75621	-1.89349
C	-3.85618	-1.69498	-1.73789
C	-4.82347	-2.68716	-1.55986
C	-6.14583	-2.27324	-1.38712
C	-6.49043	-0.904042	-1.38877
C	-5.52152	0.086286	-1.56293
C	-4.19954	-0.330093	-1.73908
C	-2.95265	0.408804	-1.89473
N	2.88502	-1.72807	-1.85886
N	0.47663	-1.90781	-2.00814
N	-1.73021	-2.88825	-1.85654
N	-1.91021	-0.480095	-2.00818
H	3.73671	-4.53524	-1.54384
H	3.01672	-6.92887	-1.24484
H	0.614936	-7.53341	-1.24653
H	-1.15214	-5.76614	-1.54649
H	-4.53746	-3.7399	-1.54119
H	-6.93112	-3.01975	-1.24243
H	-7.53568	-0.617987	-1.24552
H	-5.76845	1.14893	-1.54684
Fe	-0.002879	-0.00056	-1.81277
C	0.468827	2.94177	1.89444
C	1.53816	3.92025	1.74043
C	1.52387	5.30638	1.56633
C	2.75296	5.94616	1.39363
C	3.96307	5.21871	1.39192
C	3.97497	3.83288	1.56269
C	2.74446	3.19517	1.73883
C	2.3823	1.79159	1.89202
C	2.9444	-0.465297	1.89202
C	3.92268	-1.53485	1.73877
C	5.30877	-1.52091	1.56433
C	5.94832	-2.75023	1.39246
C	5.2207	-3.96025	1.39187
C	3.83494	-3.97182	1.56309
C	3.19746	-2.74107	1.73848
C	1.79404	-2.3787	1.89223
N	-0.810346	3.26564	1.85818
N	1.01644	1.68564	2.00514
N	3.26824	0.813845	1.85453
N	1.68823	-1.01264	2.00393
H	0.578753	5.85125	1.5511
H	2.78279	7.02962	1.25185
H	4.90557	5.7535	1.24853
H	4.89948	3.2538	1.544
H	5.85373	-0.575888	1.54811
H	7.03175	-2.7803	1.25041
H	5.75533	-4.90295	1.24915
H	3.25572	-4.89626	1.54538
C	-0.462861	-2.94096	1.89468
C	-1.53245	-3.91924	1.74116
C	-1.51853	-5.30522	1.56597
C	-2.7479	-5.94468	1.39395
C	-3.95789	-5.21705	1.39393
C	-3.96942	-3.83135	1.56583
C	-2.73865	-3.19399	1.74135
C	-2.37613	-1.79059	1.89546
C	-2.93834	0.46639	1.89658
C	-3.91684	1.53581	1.74293
C	-5.30288	1.52162	1.56822
C	-5.94254	2.75081	1.39566
C	-5.21506	3.96088	1.39474
C	-3.8293	3.97268	1.56618
C	-3.19172	2.74208	1.74214
C	-1.78818	2.37972	1.89571
N	0.81628	-3.26471	1.85622
N	-1.01018	-1.68496	2.00755
N	-3.26207	-0.812753	1.85911
N	-1.6824	1.01395	2.00881
H	-0.573514	-5.8502	1.54934
H	-2.778	-7.02803	1.25137
H	-4.90062	-5.75157	1.25102
H	-4.89388	-3.25213	1.54841
H	-5.84775	0.576526	1.5522
H	-7.02592	2.78071	1.25328
H	-5.74974	4.90347	1.25147
H	-3.25021	4.8972	1.54806
Fe	0.002713	0.000492	1.81008
O	-0.004948	0.001414	-0.001741
9B
C	-2.01553	-2.19097	1.83646
C	-2.11813	-3.63226	1.67019
C	-3.21377	-4.48016	1.49432
C	-2.95462	-5.84271	1.32185
C	-1.63406	-6.34168	1.32702
C	-0.538272	-5.49305	1.50399
C	-0.798127	-4.13027	1.67404
C	0.07283	-2.98148	1.83838
C	2.19195	-2.02121	1.85732
C	3.64189	-2.12139	1.70531
C	4.49181	-3.21414	1.53666
C	5.85602	-2.94932	1.36782
C	6.34938	-1.6303	1.36575
C	5.49149	-0.536437	1.53277
C	4.13481	-0.805511	1.7033
C	2.97453	0.075236	1.85769
N	-3.0754	-1.38643	1.8077
N	-0.697077	-1.84187	1.96393
N	1.3972	-3.06482	1.80984
N	1.84094	-0.688964	1.98656
H	-4.22706	-4.0762	1.48143
H	-3.78642	-6.53743	1.17936
H	-1.46943	-7.41339	1.18802
H	0.487747	-5.86337	1.49842
H	4.09208	-4.22901	1.52483
H	6.55355	-3.7799	1.2317
H	7.42044	-1.46096	1.22827
H	5.85334	0.492702	1.51817
C	2.01317	2.19135	1.83767
C	2.11582	3.63263	1.67157
C	3.21157	4.4806	1.49666
C	2.95252	5.84318	1.32418
C	1.63195	6.34208	1.32847
C	0.536055	5.4934	1.50458
C	0.795796	4.13059	1.67462
C	-0.075259	2.98181	1.83827
C	-2.19442	2.0216	1.85611
C	-3.64437	2.12177	1.70364
C	-4.49427	3.2145	1.53469
C	-5.85833	2.9496	1.36475
C	-6.35156	1.63051	1.36175
C	-5.49369	0.536686	1.5291
C	-4.1372	0.805859	1.70092
C	-2.9769	-0.074853	1.85569
N	3.0731	1.38681	1.80966
N	0.694634	1.84212	1.96393
N	-1.39959	3.06521	1.80913
N	-1.84345	0.689437	1.98497
H	4.22488	4.07666	1.48458
H	3.78441	6.53792	1.18238
H	1.46735	7.4138	1.18944
H	-0.489956	5.86376	1.49828
H	-4.09462	4.22941	1.52338
H	-6.55586	3.78013	1.22837
H	-7.42248	1.46113	1.22325
H	-5.85532	-0.492523	1.51363
Fe	-0.001173	0.000163	1.80027
C	0.103367	-2.98148	-1.84076
C	1.04106	-4.07622	-1.67351
C	0.863643	-5.45118	-1.49587
C	2.00848	-6.23143	-1.31352
C	3.29677	-5.65425	-1.30927
C	3.47348	-4.27954	-1.48896
C	2.32898	-3.50058	-1.67136
C	2.14117	-2.06821	-1.84232
C	2.97651	0.100654	-1.86397
C	4.08245	1.04834	-1.70854
C	5.45266	0.860635	-1.53703
C	6.24299	2.00327	-1.36302
C	5.67122	3.29045	-1.35824
C	4.29401	3.47365	-1.52834
C	3.51174	2.33256	-1.70501
C	2.07093	2.14686	-1.85774
N	-1.21324	-3.14212	-1.81062
N	0.804697	-1.79788	-1.96955
N	3.15232	-1.2034	-1.81706
N	1.79952	0.79601	-1.98927
H	-0.138187	-5.88253	-1.48714
H	1.90806	-7.31023	-1.16825
H	4.16845	-6.29691	-1.16116
H	4.46011	-3.81411	-1.47561
H	5.87542	-0.145017	-1.52622
H	7.32207	1.89778	-1.22442
H	6.31739	4.16049	-1.21543
H	3.83317	4.46226	-1.51053
C	-0.101015	2.98121	-1.8407
C	-1.03883	4.07599	-1.67426
C	-0.861588	5.45104	-1.4972
C	-2.00658	6.23128	-1.31574
C	-3.29481	5.65396	-1.31179
C	-3.47133	4.27914	-1.49086
C	-2.32668	3.50019	-1.67234
C	-2.13862	2.06776	-1.84269
C	-2.97401	-0.101119	-1.86459
C	-4.08003	-1.04871	-1.70891
C	-5.45004	-0.86075	-1.53606
C	-6.24046	-2.0033	-1.36196
C	-5.66896	-3.29061	-1.35846
C	-4.29192	-3.47404	-1.52964
C	-3.50952	-2.33301	-1.7063
C	-2.06867	-2.14732	-1.85916
N	1.2156	3.14174	-1.80978
N	-0.80212	1.79758	-1.96956
N	-3.14973	1.20291	-1.81728
N	-1.7972	-0.796595	-1.99079
H	0.140201	5.88247	-1.48825
H	-1.90634	7.31017	-1.171
H	-4.16662	6.29661	-1.16441
H	-4.45794	3.81368	-1.47779
H	-5.87249	0.145021	-1.52401
H	-7.31938	-1.89766	-1.22227
H	-6.31523	-4.16058	-1.21561
H	-3.83129	-4.46275	-1.51249
Fe	0.001276	-0.000319	-1.80595
O	-0.000142	-0.000111	-0.002251
2C
C	-2.76677	-1.1117	-0.045993
C	-4.16714	-0.703255	-0.05322
C	-5.36036	-1.42942	-0.066766
C	-6.55527	-0.705517	-0.075209
C	-6.5553	0.705222	-0.075226
C	-5.36041	1.42917	-0.066802
C	-4.16717	0.703051	-0.053238
C	-2.76682	1.11155	-0.046014
C	-1.11799	2.74057	-0.095665
C	-0.703279	4.13456	-0.099111
C	-1.43016	5.32987	-0.096007
C	-0.706699	6.52246	-0.093979
C	0.706442	6.5225	-0.09385
C	1.42998	5.32995	-0.095742
C	0.703168	4.1346	-0.09898
C	1.11796	2.74063	-0.095466
N	-2.38286	-2.37333	-0.065343
N	-1.96068	-5.5e-05	-0.038477
N	-2.38298	2.37321	-0.065363
N	1.7e-05	1.92875	-0.123019
H	-5.34548	-2.52098	-0.068265
H	-7.50953	-1.23825	-0.081958
H	-7.50958	1.23792	-0.081989
H	-5.34557	2.52074	-0.068328
H	-2.5216	5.31377	-0.093398
H	-1.23849	7.47726	-0.090934
H	1.23818	7.47734	-0.09071
H	2.52142	5.31393	-0.092936
C	2.76688	1.11172	-0.045439
C	4.16722	0.703258	-0.052982
C	5.36043	1.42944	-0.06685
C	6.55534	0.705553	-0.075555
C	6.55539	-0.705194	-0.075547
C	5.36052	-1.42916	-0.066832
C	4.16726	-0.703051	-0.052973
C	2.76695	-1.1116	-0.045433
C	1.1181	-2.74058	-0.095488
C	0.703376	-4.13456	-0.098994
C	1.43024	-5.32988	-0.095755
C	0.706765	-6.52246	-0.093862
C	-0.706379	-6.52248	-0.093986
C	-1.4299	-5.32993	-0.096009
C	-0.70307	-4.13458	-0.099119
C	-1.11785	-2.74063	-0.095672
N	2.38297	2.37334	-0.06496
N	1.96075	3.9e-05	-0.037551
N	2.3831	-2.37322	-0.064963
N	0.000119	-1.92874	-0.123044
H	5.34554	2.521	-0.068381
H	7.5096	1.2383	-0.082543
H	7.50968	-1.23788	-0.082527
H	5.3457	-2.52072	-0.068349
H	2.52168	-5.3138	-0.092954
H	1.23855	-7.47727	-0.090727
H	-1.23812	-7.47731	-0.090941
H	-2.52134	-5.31389	-0.093395
Fe	0.00013	-2e-06	0.137742
F	-0.001759	-8.2e-05	1.87185
4C
C	0.48058	-2.93361	-0.061589
C	-0.22986	-4.20457	-0.09391
C	0.215245	-5.52941	-0.1255
C	-0.754172	-6.53338	-0.153335
C	-2.13144	-6.22174	-0.152815
C	-2.57416	-4.89822	-0.124578
C	-1.60202	-3.8941	-0.093598
C	-1.6962	-2.44116	-0.061429
C	-2.93365	-0.480548	-0.061388
C	-4.20459	0.229892	-0.093712
C	-5.52943	-0.215222	-0.125333
C	-6.53341	0.754186	-0.15318
C	-6.22178	2.13146	-0.152655
C	-4.89827	2.57419	-0.124399
C	-3.89414	1.60206	-0.093395
C	-2.44121	1.69625	-0.061211
N	1.79652	-2.84664	-0.061783
N	-0.430179	-1.90221	-0.046689
N	-2.84669	-1.79649	-0.061696
N	-1.90223	0.430226	-0.046393
H	1.28323	-5.75516	-0.125747
H	-0.445874	-7.58166	-0.175455
H	-2.86106	-7.03514	-0.174565
H	-3.63532	-4.64228	-0.124105
H	-5.75517	-1.28321	-0.125589
H	-7.58169	0.445886	-0.175318
H	-7.03519	2.86108	-0.174418
H	-4.64232	3.63535	-0.123926
C	-0.480601	2.93369	-0.061312
C	0.229851	4.20461	-0.093783
C	-0.215253	5.52946	-0.125509
C	0.754165	6.53343	-0.153468
C	2.13143	6.22179	-0.152951
C	2.57415	4.89827	-0.124592
C	1.60201	3.89415	-0.093473
C	1.69621	2.44122	-0.061172
C	2.93365	0.48063	-0.061382
C	4.2046	-0.229819	-0.093709
C	5.52944	0.215278	-0.125245
C	6.53341	-0.754146	-0.153113
C	6.22176	-2.13141	-0.152683
C	4.89823	-2.57412	-0.124505
C	3.89412	-1.60198	-0.093486
C	2.44118	-1.69616	-0.061375
N	-1.79654	2.84673	-0.06156
N	0.430166	1.90225	-0.046229
N	2.84669	1.79657	-0.06155
N	1.90222	-0.430118	-0.046537
H	-1.28324	5.75521	-0.125758
H	0.445865	7.5817	-0.175687
H	2.86106	7.03518	-0.1748
H	3.63531	4.64232	-0.124125
H	5.75521	1.28326	-0.125426
H	7.58169	-0.445858	-0.175193
H	7.03514	-2.86104	-0.174459
H	4.64227	-3.63528	-0.124104
Fe	2e-06	1.2e-05	0.285888
F	0.000141	-0.000942	2.08615
6C
C	0.816974	-2.87937	-0.033059
C	0.254336	-4.22323	-0.124305
C	0.847039	-5.48563	-0.214118
C	0.000168	-6.59283	-0.297295
C	-1.403	-6.44189	-0.296514
C	-1.99508	-5.17995	-0.212792
C	-1.14753	-4.07235	-0.123843
C	-1.41121	-2.63947	-0.03283
C	-2.87939	-0.816885	-0.032943
C	-4.22325	-0.254219	-0.124126
C	-5.48565	-0.846906	-0.21404
C	-6.59285	-2.7e-05	-0.297152
C	-6.44191	1.40314	-0.296226
C	-5.17998	1.99521	-0.212416
C	-4.07239	1.14764	-0.123521
C	-2.6395	1.41129	-0.032458
N	2.1151	-2.62544	-0.046123
N	-0.212006	-1.96921	0.031173
N	-2.62547	-2.11499	-0.04625
N	-1.96923	0.212133	0.031472
H	1.93396	-5.58745	-0.216321
H	0.42779	-7.59634	-0.364818
H	-2.03438	-7.33148	-0.363411
H	-3.07882	-5.0486	-0.214224
H	-5.58747	-1.93383	-0.216366
H	-7.59636	-0.427644	-0.36474
H	-7.3315	2.03452	-0.363081
H	-5.04862	3.07895	-0.213745
C	-0.816921	2.87945	-0.032529
C	-0.254252	4.22328	-0.124063
C	-0.846946	5.48566	-0.214252
C	-6.9e-05	6.59284	-0.297702
C	1.4031	6.4419	-0.296842
C	1.99517	5.17998	-0.212764
C	1.1476	4.07242	-0.123524
C	1.41126	2.63956	-0.032164
C	2.87942	0.817006	-0.032541
C	4.22329	0.254368	-0.123916
C	5.48567	0.84708	-0.213806
C	6.59287	0.000212	-0.297149
C	6.44193	-1.40295	-0.296469
C	5.17999	-1.99503	-0.212684
C	4.0724	-1.14748	-0.123554
C	2.63952	-1.41117	-0.032475
N	-2.11503	2.62557	-0.045825
N	0.212102	1.96929	0.032129
N	2.62554	2.11512	-0.045661
N	1.96925	-0.211975	0.03178
H	-1.93387	5.58749	-0.216533
H	-0.427694	7.59633	-0.36551
H	2.03448	7.33147	-0.363964
H	3.07891	5.04862	-0.214153
H	5.58749	1.934	-0.21595
H	7.59638	0.427842	-0.364731
H	7.33151	-2.03432	-0.363496
H	5.04863	-3.07877	-0.214207
Fe	-0.0001	-0.000122	0.600671
F	-0.000501	-0.001234	2.38037
2D
C	-2.86263	0.832432	-0.097865
C	-3.69749	2.02555	-0.100275
C	-5.0838	2.20451	-0.137224
C	-5.56538	3.51462	-0.126003
C	-4.68451	4.61721	-0.080965
C	-3.30058	4.43697	-0.046464
C	-2.81955	3.12444	-0.055042
C	-1.46978	2.57482	-0.031534
C	0.838765	2.84646	-0.03734
C	2.02676	3.69335	-0.053196
C	2.19428	5.08026	-0.03527
C	3.50122	5.57241	-0.061932
C	4.61036	4.70104	-0.107541
C	4.44058	3.315	-0.127505
C	3.13221	2.82497	-0.099052
C	2.59114	1.47082	-0.105445
N	-3.35203	-0.392981	-0.113336
N	-1.53482	1.2004	-0.06467
N	-0.387316	3.32973	-0.007554
N	1.21754	1.52455	-0.081083
H	-5.75272	1.34247	-0.172866
H	-6.64306	3.69463	-0.152512
H	-5.09793	5.62892	-0.073319
H	-2.60776	5.27993	-0.012523
H	1.32721	5.74261	0.000101
H	3.6723	6.6518	-0.046917
H	5.61858	5.12247	-0.126741
H	5.28855	2.62835	-0.162132
C	2.86123	-0.831656	-0.105881
C	3.70087	-2.02395	-0.100864
C	5.08702	-2.19814	-0.130586
C	5.57271	-3.50742	-0.112256
C	4.69516	-4.61168	-0.066948
C	3.30988	-4.43507	-0.039018
C	2.82619	-3.12444	-0.055399
C	1.47453	-2.57526	-0.038397
C	-0.83424	-2.84493	-0.03137
C	-2.02031	-3.69179	-0.05319
C	-2.18483	-5.07994	-0.043079
C	-3.48965	-5.57528	-0.075698
C	-4.60163	-4.70627	-0.120376
C	-4.43601	-3.32037	-0.133221
C	-3.12857	-2.8257	-0.098222
C	-2.5923	-1.47184	-0.097483
N	3.35188	0.392967	-0.121895
N	1.53738	-1.20152	-0.081212
N	0.393465	-3.32902	-0.008099
N	-1.21528	-1.52287	-0.065482
H	5.75318	-1.33396	-0.165012
H	6.65104	-3.68429	-0.132501
H	5.11118	-5.62227	-0.053195
H	2.61955	-5.28003	-0.003918
H	-1.3158	-5.73979	-0.009376
H	-3.65797	-6.65516	-0.066813
H	-5.60852	-5.13059	-0.145347
H	-5.28616	-2.6364	-0.168562
Fe	0.001371	5.4e-05	0.133938
O	0.019444	0.001871	1.90118
H	-0.88855	-0.100595	2.23101
4D
C	-1.15582	-2.74046	-0.077734
C	-2.43493	-3.4375	-0.106335
C	-2.76593	-4.79527	-0.144936
C	-4.12159	-5.12767	-0.163594
C	-5.12058	-4.12976	-0.147799
C	-4.78876	-2.77439	-0.113087
C	-3.43069	-2.44279	-0.090326
C	-2.73531	-1.16328	-0.055375
C	-2.73853	1.1581	-0.055706
C	-3.43928	2.43602	-0.087197
C	-4.79784	2.76323	-0.105998
C	-5.13349	4.11829	-0.137692
C	-4.13768	5.11859	-0.153826
C	-2.78065	4.78954	-0.138716
C	-2.44691	3.43304	-0.103814
C	-1.16503	2.7386	-0.078599
N	0.006345	-3.36626	-0.083404
N	-1.37757	-1.38302	-0.049315
N	-3.3644	-0.003028	-0.047685
N	-1.38178	1.38227	-0.054471
H	-1.98317	-5.55607	-0.158442
H	-4.41984	-6.17878	-0.191399
H	-6.17173	-4.42868	-0.163427
H	-5.54982	-1.99189	-0.101914
H	-5.55688	1.97879	-0.093885
H	-6.18552	4.41425	-0.150054
H	-4.43872	6.16898	-0.178253
H	-1.99961	5.55205	-0.151193
C	1.15477	2.74295	-0.078427
C	2.43404	3.44219	-0.103649
C	2.76275	4.79993	-0.138578
C	4.11854	5.13402	-0.153782
C	5.11806	4.13743	-0.137734
C	4.78746	2.78114	-0.105983
C	3.43013	2.44888	-0.08709
C	2.7342	1.16836	-0.055494
C	2.73972	-1.15301	-0.055356
C	3.43989	-2.42991	-0.090296
C	4.7992	-2.75648	-0.112991
C	5.13604	-4.1106	-0.147778
C	4.14076	-5.11221	-0.163709
C	2.78387	-4.78484	-0.145076
C	2.44785	-3.42832	-0.106416
C	1.16614	-2.73606	-0.077763
N	-0.006306	3.37013	-0.085526
N	1.3766	1.38745	-0.054264
N	3.36443	0.009585	-0.04757
N	1.38281	-1.37781	-0.049399
H	1.97888	5.55953	-0.151041
H	4.41567	6.18552	-0.178257
H	6.16899	4.4373	-0.150156
H	5.54941	1.99952	-0.093895
H	5.55734	-1.97115	-0.101745
H	6.18829	-4.40562	-0.163388
H	4.44292	-6.1622	-0.191552
H	2.00394	-5.54852	-0.158641
Fe	8e-06	0.002904	0.278274
O	-0.000195	0.006385	2.12238
H	-0.002175	-0.841314	2.58968
6D
C	-1.16955	-2.75682	-0.055748
C	-2.4525	-3.45015	-0.137678
C	-2.7863	-4.80455	-0.223309
C	-4.14168	-5.13422	-0.291392
C	-5.13844	-4.13527	-0.280973
C	-4.80485	-2.78148	-0.202356
C	-3.44884	-2.45161	-0.127154
C	-2.75269	-1.17052	-0.040645
C	-2.75464	1.1734	-0.036104
C	-3.45249	2.45452	-0.122329
C	-4.80801	2.78379	-0.199389
C	-5.14166	4.1381	-0.276638
C	-4.14533	5.13684	-0.283706
C	-2.78966	4.80697	-0.213816
C	-2.45665	3.45286	-0.129828
C	-1.17298	2.75898	-0.04637
N	0.002276	-3.37308	-0.069751
N	-1.3995	-1.40386	0.011339
N	-3.36912	0.001234	-0.045543
N	-1.40236	1.40711	0.019012
H	-2.005	-5.56702	-0.234524
H	-4.43996	-6.18375	-0.35536
H	-6.18926	-4.43058	-0.336904
H	-5.56526	-1.99814	-0.197176
H	-5.56854	2.00056	-0.19624
H	-6.19247	4.43331	-0.333488
H	-4.44348	6.1865	-0.345896
H	-2.00818	5.56925	-0.221498
C	1.16922	2.76053	-0.046428
C	2.45191	3.45617	-0.129728
C	2.78304	4.81078	-0.213545
C	4.13822	5.14255	-0.283349
C	5.13596	4.14518	-0.276259
C	4.80422	2.79042	-0.199185
C	3.44914	2.45921	-0.122255
C	2.75312	1.17715	-0.036311
C	2.75432	-1.16681	-0.04093
C	3.45216	-2.44695	-0.127363
C	4.80864	-2.77499	-0.202535
C	5.14406	-4.12831	-0.28113
C	4.14862	-5.1286	-0.291435
C	2.7928	-4.80076	-0.22337
C	2.45716	-3.44681	-0.137815
C	1.17328	-2.75522	-0.055865
N	-0.002312	3.37699	-0.061092
N	1.40044	1.40901	0.018903
N	3.3691	0.005788	-0.045829
N	1.40138	-1.40196	0.011065
H	2.00045	5.57192	-0.221189
H	4.43494	6.19263	-0.345418
H	6.18635	4.44189	-0.333031
H	5.56585	2.00826	-0.196079
H	5.56798	-1.99061	-0.197406
H	6.19527	-4.42223	-0.337056
H	4.44832	-6.17773	-0.355349
H	2.01253	-5.56428	-0.234519
Fe	0.000134	0.002527	0.592703
O	0.000154	-0.019585	2.40257
H	-0.001329	-0.814152	2.95322
2E
C	-2.66185	-1.11755	-0.215718
C	-4.0622	-0.696851	-0.246043
C	-5.25456	-1.42081	-0.272656
C	-6.45235	-0.699154	-0.296809
C	-6.45111	0.710363	-0.29752
C	-5.25213	1.43003	-0.274083
C	-4.06095	0.704105	-0.246733
C	-2.65992	1.12234	-0.216788
C	-1.02652	2.7608	-0.176592
C	-0.61839	4.14306	-0.188645
C	-1.33924	5.34726	-0.232623
C	-0.620282	6.53838	-0.231993
C	0.798407	6.53865	-0.189858
C	1.5175	5.34838	-0.147401
C	0.796674	4.14309	-0.145771
C	1.20364	2.76096	-0.107725
N	-2.30896	-2.37272	-0.198589
N	-1.84509	0.001516	-0.229111
N	-2.3046	2.37671	-0.200281
N	0.086462	1.95331	-0.140751
H	-5.23426	-2.51263	-0.267987
H	-7.4067	-1.2334	-0.312465
H	-7.40455	1.24624	-0.313746
H	-5.23005	2.52182	-0.270543
H	-2.43099	5.32966	-0.263062
H	-1.15221	7.49376	-0.263001
H	1.33061	7.49445	-0.18983
H	2.60924	5.33282	-0.11379
C	2.83486	1.11861	-0.05003
C	4.23521	0.698115	-0.051963
C	5.43072	1.42118	-0.058968
C	6.62782	0.699605	-0.061354
C	6.62663	-0.711214	-0.061898
C	5.42838	-1.43087	-0.060073
C	4.234	-0.705915	-0.052539
C	2.83297	-1.12393	-0.050779
C	1.19877	-2.76336	-0.10809
C	0.789198	-4.14467	-0.146119
C	1.50776	-5.35134	-0.148619
C	0.786352	-6.54022	-0.190686
C	-0.632362	-6.5373	-0.231608
C	-1.34905	-5.34479	-0.231369
C	-0.625884	-4.14202	-0.18772
C	-1.03152	-2.75895	-0.175248
N	2.47941	2.37607	-0.06218
N	2.01924	-0.0019	-0.052335
N	2.47515	-2.3807	-0.063345
N	0.082821	-1.95353	-0.139983
H	5.41086	2.51315	-0.059751
H	7.58248	1.23351	-0.062361
H	7.5804	-1.24671	-0.063332
H	5.40684	-2.5228	-0.061716
H	2.59956	-5.33787	-0.115942
H	1.31677	-7.49702	-0.19132
H	-1.16613	-7.49165	-0.262373
H	-2.44079	-5.32512	-0.260903
Fe	0.066958	-0.000113	0.141171
O	-0.057125	0.001192	1.77039
H	-1.55595	0.001638	2.27181
F	-2.48816	0.002932	2.52188
4E
C	-2.67247	-1.10635	-0.286982
C	-4.08031	-0.703237	-0.261284
C	-5.27135	-1.42624	-0.233921
C	-6.4705	-0.704739	-0.211574
C	-6.47059	0.703783	-0.211816
C	-5.27155	1.42545	-0.234399
C	-4.08041	0.702612	-0.261519
C	-2.67261	1.10588	-0.287289
C	-1.01507	2.73856	-0.175459
C	-0.606414	4.14293	-0.206252
C	-1.33317	5.33282	-0.289261
C	-0.617528	6.53339	-0.304672
C	0.792068	6.54114	-0.245188
C	1.51757	5.34883	-0.168252
C	0.799902	4.15059	-0.145692
C	1.21528	2.75035	-0.077649
N	-2.28314	-2.36942	-0.246946
N	-1.88158	-0.000178	-0.354924
N	-2.28347	2.36903	-0.247437
N	0.100026	1.94811	-0.08082
H	-5.25297	-2.51817	-0.223941
H	-7.42436	-1.23974	-0.188628
H	-7.42453	1.23866	-0.189052
H	-5.25333	2.51739	-0.224773
H	-2.42395	5.30621	-0.335964
H	-1.15522	7.48408	-0.363266
H	1.32222	7.4978	-0.259482
H	2.6088	5.33634	-0.123838
C	2.87215	1.1132	-0.056836
C	4.27348	0.70585	-0.039561
C	5.47101	1.42756	-0.025526
C	6.66708	0.706581	-0.01204
C	6.66719	-0.705613	-0.012188
C	5.47123	-1.42677	-0.025818
C	4.27359	-0.705242	-0.03971
C	2.87232	-1.11279	-0.057084
C	1.2157	-2.75021	-0.077874
C	0.800521	-4.1505	-0.145866
C	1.51836	-5.34864	-0.16861
C	0.793026	-6.54106	-0.245359
C	-0.616582	-6.53354	-0.30446
C	-1.33241	-5.33307	-0.288834
C	-0.605823	-4.14307	-0.206039
C	-1.01468	-2.73875	-0.175179
N	2.48297	2.38106	-0.0551
N	2.07873	0.000139	-0.077125
N	2.48334	-2.38072	-0.055498
N	0.10031	-1.94814	-0.080766
H	5.45341	2.51966	-0.0236
H	7.62166	1.24053	0.000364
H	7.62185	-1.23942	9.7e-05
H	5.45379	-2.51888	-0.024131
H	2.6096	-5.336	-0.124483
H	1.32333	-7.49763	-0.259802
H	-1.15414	-7.48431	-0.362915
H	-2.42321	-5.30663	-0.335255
Fe	0.089555	-2e-06	0.208066
O	-0.277604	7.2e-05	1.91178
H	-1.67336	0.000185	2.24209
F	-2.67239	0.00023	2.37512
6E
C	-2.86719	-0.035715	0.629039
C	-4.02897	0.890141	0.327945
C	-5.3974	0.670741	0.395908
C	-6.2473	1.7441	0.084592
C	-5.72473	2.9949	-0.285027
C	-4.3411	3.20152	-0.358762
C	-3.50904	2.12674	-0.049358
C	-2.0377	2.0042	-0.045453
C	0.064765	2.94561	-0.280569
C	0.953307	4.07036	-0.483694
C	0.723862	5.42531	-0.755413
C	1.83137	6.26302	-0.890541
C	3.14883	5.76242	-0.758228
C	3.38036	4.41276	-0.487459
C	2.27141	3.5712	-0.34765
C	2.14906	2.14873	-0.085097
N	-3.0323	-1.32509	0.083597
N	-1.68827	0.738487	0.264811
N	-1.26606	3.04122	-0.312994
N	0.822159	1.81197	-0.049769
H	-5.78564	-0.311262	0.674399
H	-7.33168	1.60624	0.126038
H	-6.40938	3.81399	-0.523552
H	-3.90866	4.16089	-0.650642
H	-0.298186	5.79775	-0.855669
H	1.68362	7.326	-1.10287
H	3.99454	6.44706	-0.869982
H	4.38945	4.00781	-0.382148
C	3.05908	0.030042	0.109005
C	4.20035	-0.891841	0.183132
C	5.57235	-0.667444	0.280547
C	6.41774	-1.78348	0.308576
C	5.89205	-3.08939	0.230005
C	4.51541	-3.3115	0.124113
C	3.67296	-2.19588	0.106789
C	2.22658	-2.056	-0.000242
C	0.08801	-2.92086	-0.237471
C	-0.811611	-4.02155	-0.544078
C	-0.588661	-5.37097	-0.843422
C	-1.70129	-6.1742	-1.10336
C	-3.00981	-5.64593	-1.06243
C	-3.22907	-4.2976	-0.758449
C	-2.11713	-3.49563	-0.508188
C	-1.99469	-2.0742	-0.137299
N	3.20718	1.33976	0.065428
N	1.90391	-0.699588	0.026199
N	1.40657	-3.07021	-0.163211
N	-0.646108	-1.77137	-0.035439
H	5.95641	0.353805	0.33194
H	7.49948	-1.6444	0.389919
H	6.57654	-3.94257	0.251997
H	4.09515	-4.31745	0.05833
H	0.429199	-5.76654	-0.866801
H	-1.56023	-7.23289	-1.34087
H	-3.85985	-6.30241	-1.26944
H	-4.23222	-3.86741	-0.713215
Fe	0.114858	0.011559	0.443677
O	0.199022	-0.058087	2.29365
H	-0.698073	-0.078048	2.66176
F	-2.8266	-0.191141	2.05566
2F
C	2.75782	1.11462	-0.000143
C	4.16317	0.703287	-1.4e-05
C	5.34882	1.43161	-2.5e-05
C	6.55012	0.704017	2.8e-05
C	6.55055	-0.700018	0.000114
C	5.3497	-1.42836	0.000121
C	4.1636	-0.700767	6.9e-05
C	2.75851	-1.11297	0.000109
C	1.11712	-2.75739	0.000116
C	0.70481	-4.15713	9e-06
C	1.43317	-5.34583	-2.7e-05
C	0.705651	-6.54352	-9.1e-05
C	-0.701659	-6.54395	-0.000123
C	-1.42992	-5.3467	-8.1e-05
C	-0.702294	-4.15756	-2.2e-05
C	-1.11545	-2.75806	8e-06
N	2.3811	2.37911	-0.000209
N	1.94452	0.000584	-5.1e-05
N	2.38253	-2.37767	0.000158
N	0.000578	-1.94831	0.000129
H	5.33594	2.52299	-0.00012
H	7.50299	1.23797	-5e-06
H	7.50375	-1.23338	0.000179
H	5.33749	-2.51974	0.000215
H	2.52449	-5.33295	1.4e-05
H	1.23797	-7.49734	-0.000113
H	-1.23339	-7.4981	-0.000183
H	-2.52124	-5.3345	-0.000117
C	-2.75782	-1.11463	-1.2e-05
C	-4.16317	-0.703286	8e-06
C	-5.34882	-1.43161	1.5e-05
C	-6.55012	-0.704012	2.2e-05
C	-6.55054	0.700023	3.9e-05
C	-5.34969	1.42836	4.4e-05
C	-4.16359	0.700766	2.4e-05
C	-2.7585	1.11296	3.1e-05
C	-1.11711	2.75738	-9e-06
C	-0.704809	4.15713	-1e-06
C	-1.43318	5.34582	9e-05
C	-0.705664	6.54352	8.9e-05
C	0.701646	6.54395	-4e-06
C	1.42992	5.34671	-9.2e-05
C	0.702294	4.15756	-9.5e-05
C	1.11546	2.75807	-0.000171
N	-2.3811	-2.3791	-2.8e-05
N	-1.94451	-0.000578	2.9e-05
N	-2.38253	2.37767	5.8e-05
N	-0.000582	1.94831	-0.000122
H	-5.33594	-2.52299	-4e-06
H	-7.50299	-1.23796	1.7e-05
H	-7.50374	1.23339	5.2e-05
H	-5.33748	2.51974	6.1e-05
H	-2.52449	5.33293	0.000169
H	-1.23798	7.49734	0.000165
H	1.23337	7.4981	-9e-06
H	2.52124	5.33451	-0.000173
Fe	1e-06	-2e-06	-2e-06
4F
C	2.68656	1.27914	-0.000135
C	4.09348	0.942318	-3.1e-05
C	5.24436	1.73915	-7.9e-05
C	6.47424	1.08192	6e-06
C	6.55571	-0.330507	0.000146
C	5.40951	-1.12474	0.000194
C	4.17468	-0.465459	0.000106
C	2.81581	-0.961751	0.000115
C	1.279	-2.68659	0.000115
C	0.942255	-4.09352	2.5e-05
C	1.73913	-5.24446	2.9e-05
C	1.08202	-6.47416	-5.4e-05
C	-0.330669	-6.55564	-0.00014
C	-1.12474	-5.4096	-0.000141
C	-0.465403	-4.1747	-6.1e-05
C	-0.961594	-2.81581	-3.2e-05
N	2.24155	2.51596	-0.000241
N	1.92875	0.111263	-3.3e-05
N	2.51598	-2.24152	0.000172
N	0.111247	-1.92838	0.000102
H	5.17052	2.82774	-0.000198
H	7.39726	1.66616	-3.9e-05
H	7.53977	-0.80478	0.000217
H	5.46129	-2.2146	0.000318
H	2.82772	-5.17008	0.000103
H	1.66592	-7.39737	-4.8e-05
H	-0.804605	-7.53984	-0.000206
H	-2.21467	-5.46083	-0.000212
C	-2.68655	-1.27915	-4e-05
C	-4.09348	-0.942312	-2.5e-05
C	-5.24436	-1.73914	-8.3e-05
C	-6.47424	-1.08189	-3.8e-05
C	-6.5557	0.330533	7.2e-05
C	-5.40949	1.12476	0.000135
C	-4.17467	0.465462	8.4e-05
C	-2.8158	0.961742	0.000109
C	-1.27899	2.68657	4.2e-05
C	-0.942257	4.09351	2.8e-05
C	-1.73915	5.24444	0.000148
C	-1.08206	6.47415	9.4e-05
C	0.330628	6.55564	-7.5e-05
C	1.12472	5.40961	-0.00019
C	0.465396	4.1747	-0.000139
C	0.961606	2.81581	-0.000194
N	-2.24155	-2.51596	-8.5e-05
N	-1.92874	-0.111267	6.1e-05
N	-2.51598	2.24152	0.000147
N	-0.111238	1.92838	-0.000104
H	-5.17053	-2.82772	-0.00017
H	-7.39727	-1.66612	-8.7e-05
H	-7.53976	0.804815	0.000109
H	-5.46127	2.21461	0.00022
H	-2.82774	5.17004	0.000279
H	-1.66597	7.39735	0.000187
H	0.804552	7.53984	-0.000115
H	2.21464	5.46085	-0.000323
Fe	8e-06	-7e-06	-4e-06
6F
C	2.75915	1.13027	-0.000152
C	4.15624	0.700885	-8.4e-05
C	5.34313	1.43002	-0.000134
C	6.5421	0.702833	-7e-06
C	6.54203	-0.703555	0.000163
C	5.34298	-1.43061	0.000213
C	4.15616	-0.701349	8.5e-05
C	2.75903	-1.13058	5.1e-05
C	1.12135	-2.75789	9.2e-05
C	0.707152	-4.13252	3e-05
C	1.4341	-5.33095	2.8e-05
C	0.70717	-6.52174	-4.7e-05
C	-0.707908	-6.52166	-0.000118
C	-1.4347	-5.33078	-0.00012
C	-0.707613	-4.13244	-5.1e-05
C	-1.12165	-2.75776	-6e-06
N	2.40404	2.37866	-0.000235
N	1.92828	-0.000104	-0.000105
N	2.40377	-2.37892	0.000134
N	-0.000113	-1.93271	7.8e-05
H	5.32906	2.52122	-0.000258
H	7.49537	1.23625	-4e-05
H	7.49523	-1.23707	0.000255
H	5.32878	-2.52181	0.00034
H	2.52529	-5.32051	8.8e-05
H	1.23723	-7.47687	-4.7e-05
H	-1.23808	-7.47672	-0.000174
H	-2.52589	-5.32022	-0.000175
C	-2.75915	-1.13027	4.2e-05
C	-4.15623	-0.700884	4e-06
C	-5.34313	-1.43002	-8.3e-05
C	-6.5421	-0.702832	-9e-05
C	-6.54202	0.703557	-1.8e-05
C	-5.34297	1.43062	6.3e-05
C	-4.15616	0.701349	7.5e-05
C	-2.75903	1.13058	0.000133
C	-1.12134	2.75789	4.6e-05
C	-0.707151	4.13252	4.2e-05
C	-1.4341	5.33094	0.00015
C	-0.707179	6.52173	0.000103
C	0.7079	6.52166	-4.8e-05
C	1.4347	5.33079	-0.000153
C	0.707613	4.13244	-0.000101
C	1.12166	2.75777	-0.000156
N	-2.40404	-2.37866	-2e-05
N	-1.92828	0.000106	0.000153
N	-2.40377	2.37892	0.000134
N	0.00011	1.93271	-8.4e-05
H	-5.32905	-2.52122	-0.000141
H	-7.49537	-1.23625	-0.000154
H	-7.49523	1.23708	-2.6e-05
H	-5.32878	2.52181	0.000115
H	-2.5253	5.3205	0.000257
H	-1.23724	7.47686	0.00018
H	1.23807	7.47673	-7.9e-05
H	2.52589	5.32023	-0.000264
Fe	1e-06	0	1e-06
3C1
C	-1.12204	2.75028	-0.038221
C	-0.702366	4.15227	-0.093952
C	-1.42598	5.34504	-0.149293
C	-0.705291	6.54284	-0.199153
C	0.704458	6.54292	-0.199383
C	1.42526	5.34516	-0.149738
C	0.701758	4.15234	-0.094158
C	1.1216	2.75039	-0.038524
C	2.76722	1.11548	-0.05592
C	4.15165	0.708518	-0.08971
C	5.35597	1.42911	-0.12087
C	6.54708	0.709829	-0.150152
C	6.5472	-0.708897	-0.149974
C	5.35621	-1.42837	-0.120509
C	4.15175	-0.707962	-0.089522
C	2.7674	-1.11512	-0.05566
N	-2.38003	2.39349	-0.051647
N	-0.000152	1.94029	0.004622
N	2.37967	2.3938	-0.052137
N	1.96574	0.000147	-0.043968
H	-2.51795	5.32396	-0.150381
H	-1.2405	7.49601	-0.238769
H	1.23956	7.49613	-0.23918
H	2.51723	5.32417	-0.151204
H	5.33942	2.52138	-0.119972
H	7.50246	1.24234	-0.173072
H	7.50267	-1.24125	-0.172759
H	5.33984	-2.52064	-0.119355
C	1.12204	-2.75028	-0.038233
C	0.702365	-4.15227	-0.093954
C	1.42598	-5.34504	-0.149299
C	0.705293	-6.54284	-0.199157
C	-0.704456	-6.54292	-0.199378
C	-1.42526	-5.34517	-0.149728
C	-0.70176	-4.15234	-0.094152
C	-1.12161	-2.75039	-0.038513
C	-2.76722	-1.11548	-0.055911
C	-4.15165	-0.708518	-0.089709
C	-5.35597	-1.42911	-0.120877
C	-6.54708	-0.709826	-0.150164
C	-6.5472	0.708899	-0.149984
C	-5.3562	1.42837	-0.120511
C	-4.15175	0.707962	-0.089518
C	-2.7674	1.11512	-0.055646
N	2.38003	-2.39349	-0.051664
N	0.000148	-1.94029	0.00462
N	-2.37968	-2.3938	-0.052123
N	-1.96574	-0.000145	-0.043949
H	2.51795	-5.32395	-0.150397
H	1.2405	-7.49601	-0.238778
H	-1.23956	-7.49613	-0.239172
H	-2.51723	-5.32417	-0.151186
H	-5.33942	-2.52138	-0.119981
H	-7.50246	-1.24233	-0.17309
H	-7.50266	1.24126	-0.172773
H	-5.33984	2.52064	-0.119355
Fe	-2e-06	-4e-06	0.279877
F	1.7e-05	6e-06	2.11035
5C1
C	-2.7576	-1.12413	-0.049158
C	-4.15948	-0.7022	-0.063849
C	-5.35396	-1.42611	-0.081377
C	-6.55166	-0.70541	-0.09598
C	-6.55168	0.705256	-0.095973
C	-5.35399	1.42598	-0.081364
C	-4.1595	0.702102	-0.063842
C	-2.75763	1.12406	-0.04915
C	-1.11759	2.76443	-0.065917
C	-0.709406	4.14213	-0.127722
C	-1.42938	5.34782	-0.185899
C	-0.710508	6.53666	-0.240218
C	0.710413	6.53668	-0.240178
C	1.42931	5.34786	-0.185823
C	0.70936	4.14215	-0.127696
C	1.11758	2.76446	-0.065807
N	-2.4012	-2.37973	-0.057097
N	-1.94977	-2.3e-05	-0.04593
N	-2.40125	2.37968	-0.057079
N	0	1.96	-0.032205
H	-5.33251	-2.51804	-0.081752
H	-7.50587	-1.24008	-0.107281
H	-7.5059	1.2399	-0.10727
H	-5.33257	2.51791	-0.081729
H	-2.5217	5.33168	-0.185532
H	-1.24255	7.49163	-0.283559
H	1.24244	7.49166	-0.283489
H	2.52163	5.33174	-0.185387
C	2.75765	1.12413	-0.048773
C	4.15951	0.702199	-0.06369
C	5.35399	1.42611	-0.081442
C	6.55169	0.705411	-0.096242
C	6.55171	-0.705259	-0.096236
C	5.35402	-1.42599	-0.08143
C	4.15953	-0.702105	-0.063684
C	2.75767	-1.12407	-0.048767
C	1.11764	-2.76443	-0.065808
C	0.709456	-4.14213	-0.127688
C	1.42943	-5.34782	-0.185798
C	0.710566	-6.53666	-0.240162
C	-0.710357	-6.53667	-0.240227
C	-1.42925	-5.34785	-0.185923
C	-0.709309	-4.14214	-0.127737
C	-1.11753	-2.76446	-0.065932
N	2.40124	2.37974	-0.056842
N	1.94982	2.2e-05	-0.04525
N	2.40129	-2.37968	-0.056834
N	4.5e-05	-1.95999	-0.032218
H	5.33254	2.51803	-0.081829
H	7.50589	1.24008	-0.107707
H	7.50593	-1.2399	-0.107696
H	5.33261	-2.51791	-0.081809
H	2.52175	-5.33168	-0.185348
H	1.24261	-7.49163	-0.283464
H	-1.24238	-7.49165	-0.283573
H	-2.52157	-5.33173	-0.18557
Fe	-3e-05	2e-06	0.310478
F	-0.000555	-2.1e-05	2.12019
3D1
C	2.67871	1.31967	-0.108862
C	4.10599	0.99401	-0.092353
C	5.25043	1.79471	-0.108869
C	6.49391	1.15586	-0.080151
C	6.58725	-0.250592	-0.036108
C	5.43898	-1.04871	-0.020395
C	4.19902	-0.407089	-0.048533
C	2.82633	-0.920146	-0.04505
C	1.30164	-2.6765	-0.037949
C	0.996116	-4.08368	-0.075082
C	1.8022	-5.23407	-0.086064
C	1.17447	-6.47473	-0.129431
C	-0.241692	-6.57885	-0.16529
C	-1.04634	-5.44469	-0.156934
C	-0.419041	-4.1875	-0.109229
C	-0.927044	-2.84197	-0.090169
N	2.23497	2.54835	-0.1216
N	1.94471	0.144721	-0.101586
N	2.55225	-2.19746	-0.014299
N	0.128318	-1.95465	-0.051248
H	5.15716	2.88247	-0.14112
H	7.41047	1.75293	-0.090677
H	7.57471	-0.720753	-0.013592
H	5.49024	-2.13922	0.013898
H	2.8902	-5.13757	-0.060255
H	1.77632	-7.38837	-0.137196
H	-0.701785	-7.57094	-0.199952
H	-2.13662	-5.50974	-0.18514
C	-2.67847	-1.31625	-0.095188
C	-4.1051	-0.986758	-0.096073
C	-5.25133	-1.78455	-0.133236
C	-6.49328	-1.14301	-0.115797
C	-6.58357	0.263775	-0.063831
C	-5.43411	1.05885	-0.028757
C	-4.19496	0.414481	-0.043864
C	-2.82178	0.925923	-0.0192
C	-1.29433	2.68052	-0.01682
C	-0.989993	4.08909	-0.059234
C	-1.79605	5.23917	-0.061603
C	-1.16813	6.47978	-0.115337
C	0.246721	6.5842	-0.169627
C	1.051	5.44886	-0.1715
C	0.423537	4.19342	-0.115992
C	0.930308	2.84529	-0.101773
N	-2.23583	-2.54522	-0.108728
N	-1.94469	-0.142365	-0.060307
N	-2.54752	2.20307	0.011366
N	-0.125519	1.95953	-0.04757
H	-5.16024	-2.87231	-0.172852
H	-7.41116	-1.73752	-0.142252
H	-7.57015	0.736143	-0.050952
H	-5.48275	2.14928	0.010946
H	-2.8836	5.14328	-0.020355
H	-1.77005	7.39349	-0.115825
H	0.706616	7.57611	-0.210042
H	2.14091	5.51302	-0.213108
Fe	0.008269	0.001338	0.161648
O	-0.01299	-0.012861	1.94323
H	-0.556559	-0.76517	2.2274
5D1
C	2.75935	1.12933	-0.06125
C	4.16277	0.708924	-0.077759
C	5.35689	1.43286	-0.091991
C	6.55539	0.712651	-0.10773
C	6.5559	-0.697603	-0.111452
C	5.35782	-1.41865	-0.099456
C	4.16328	-0.695607	-0.081338
C	2.75988	-1.11715	-0.067456
C	1.11963	-2.76262	-0.071908
C	0.711271	-4.14022	-0.121631
C	1.43074	-5.34732	-0.169455
C	0.712493	-6.5366	-0.212935
C	-0.708977	-6.53699	-0.212997
C	-1.42787	-5.3481	-0.169581
C	-0.709062	-4.1406	-0.121695
C	-1.11817	-2.76323	-0.071995
N	2.40094	2.38522	-0.055397
N	1.95359	0.005932	-0.066209
N	2.40337	-2.37381	-0.067042
N	0.000504	-1.95909	-0.042251
H	5.33509	2.52482	-0.089031
H	7.50934	1.24788	-0.117037
H	7.51022	-1.23214	-0.123749
H	5.33689	-2.51066	-0.102632
H	2.52314	-5.3311	-0.170392
H	1.24478	-7.4918	-0.248435
H	-1.24074	-7.49248	-0.248546
H	-2.52028	-5.33246	-0.170614
C	-2.7593	-1.11863	-0.067461
C	-4.16291	-0.69784	-0.081361
C	-5.35707	-1.42152	-0.099596
C	-6.55554	-0.701111	-0.111568
C	-6.55577	0.709144	-0.107714
C	-5.35767	1.42999	-0.091864
C	-4.16317	0.70669	-0.077646
C	-2.75997	1.12785	-0.061055
C	-1.11836	2.7695	-0.054908
C	-0.710588	4.14862	-0.108184
C	-1.4306	5.35425	-0.160341
C	-0.712099	6.54391	-0.208453
C	0.708555	6.5443	-0.20854
C	1.4277	5.35502	-0.160517
C	0.70834	4.149	-0.10827
C	1.11686	2.77011	-0.055036
N	-2.40212	-2.37511	-0.067163
N	-1.95361	0.004875	-0.066062
N	-2.40223	2.38392	-0.055172
N	-0.000528	1.96642	-0.022054
H	-5.33557	-2.51351	-0.102877
H	-7.50957	-1.23616	-0.123951
H	-7.51002	1.24386	-0.117005
H	-5.33645	2.52196	-0.088804
H	-2.52295	5.33768	-0.160473
H	-1.24454	7.49892	-0.246924
H	1.24047	7.49959	-0.247076
H	2.52006	5.33903	-0.160782
Fe	-5e-06	0.004582	0.291515
O	0.000203	-0.050016	2.15034
H	0.000705	-0.951031	2.50452
TS3
C	1.87764	1.15082	1.31684
C	2.97267	0.317908	1.80024
C	4.33078	0.573335	2.01209
C	5.12482	-0.481638	2.46739
C	4.57407	-1.75856	2.70621
C	3.21303	-2.00925	2.51336
C	2.42041	-0.950134	2.06308
C	0.995645	-0.85177	1.76517
C	-1.13695	-1.7674	1.68538
C	-2.04577	-2.89898	1.81313
C	-1.83651	-4.22937	2.1816
C	-2.93864	-5.08614	2.14517
C	-4.21306	-4.62526	1.7522
C	-4.41834	-3.29501	1.38005
C	-3.31345	-2.44009	1.41157
C	-3.152	-1.03448	1.06271
N	2.03298	2.4078	0.950762
N	0.712127	0.4139	1.30651
N	0.152342	-1.84949	1.94422
N	-1.83242	-0.672936	1.22604
H	4.75238	1.55916	1.81089
H	6.19409	-0.321416	2.62502
H	5.22903	-2.56324	3.04915
H	2.77107	-2.99068	2.69534
H	-0.839899	-4.57481	2.45786
H	-2.81385	-6.137	2.41809
H	-5.05077	-5.32695	1.73308
[truncated: 1,409 more rows]
